# Supplementary material for: Combined Computed Coronary Tomography Angiography and Transcatheter Aortic Valve Implantation (TAVI) Planning Computed Tomography Reliably Detects Relevant Coronary Artery Disease Pre-TAVI
Source: J Clin Med. 2024 Aug 19;13(16):4885. doi: 10.3390/jcm13164885 (PMC11355140; doi:10.3390/jcm13164885)
Supplement: Supplementary file 1 [file jcm-13-04885-s001.zip]

Archive with 1 entries (1 files):
- jcm-3110558-supplementary.pdf
